# Supplementary material for: Transmembrane Protein-184A Interacts with Syndecan-4 and Rab GTPases and Is Required to Maintain VE-Cadherin Levels
Source: Cells. 2025 Jun 3;14(11):833. doi: 10.3390/cells14110833 (PMC12154307; doi:10.3390/cells14110833)
Supplement: Supplementary file 1 [file cells-14-00833-s001.zip]

Archive with 1 entries (1 files):
- cells-3408376-supplementary.pdf
